# Supplementary material for: First evidence of bighead carp wild recruitment in Western Europe, and its relation to hydrology and temperature
Source: PLoS One. 2017 Dec 12;12(12):e0189517. doi: 10.1371/journal.pone.0189517 (PMC5726649; doi:10.1371/journal.pone.0189517)
Supplement: S1 Table — (XLSX) [file pone.0189517.s001.xlsx]

## Sheet: Sheet2
Catch date	Location	TL (cm)	Weight (g)	Age (days)	Day of birth
2012-10-02	Risaie Jolanda	7.9	10.2	97	2012-06-27
2012-10-02	Risaie Jolanda	7.9	9.5	96	2012-06-28
2012-10-02	Risaie Jolanda	8.7	10.1	98	2012-06-26
2012-10-02	Risaie Jolanda	11.5	11.1	100	2012-06-30
2012-10-02	Risaie Jolanda	11.7	10.9	97	2012-06-27
2012-10-02	Risaie Jolanda	11.4	10.8	100	2012-06-30
2013-09-16	Risaie Jolanda	8.8	10.8	94	2013-06-15
2013-09-16	Risaie Jolanda	12.1	10.4	97	2013-06-12
2013-09-16	Risaie Jolanda	12.9	10.6	98	2013-06-11
2013-09-16	Risaie Jolanda	10.8	10.6	NA	NA
2013-09-16	Risaie Jolanda	11.6	10.7	NA	NA
2013-09-16	Risaie Jolanda	12.1	10.5	NA	NA
2013-09-16	Risaie Jolanda	NA	NA	NA	NA
2013-09-16	Risaie Jolanda	NA	NA	NA	NA
2013-09-16	Risaie Jolanda	NA	NA	NA	NA
2014-09-20	Risaie Jolanda	7.4	9.6	94	2014-06-19
2014-09-20	Risaie Jolanda	11.8	10.5	100	2014-06-13
2014-09-20	Risaie Jolanda	8.8	9.8	NA	NA
2014-09-20	Risaie Jolanda	11.3	10.7	NA	NA
2014-09-20	Risaie Jolanda	11.7	11.2	NA	NA
2014-09-20	Risaie Jolanda	11.4	10.6	NA	NA
2014-09-20	Risaie Jolanda	13.1	12.7	NA	NA
2014-09-20	Risaie Jolanda	13.1	11.8	NA	NA
2014-09-20	Risaie Jolanda	9.2	10.2	NA	NA
2014-09-20	Risaie Jolanda	11.5	11	NA	NA
2014-09-11	Risaie Jolanda	12.3	11.4	NA	NA
2014-09-11	Risaie Jolanda	9.8	11	NA	NA
2014-09-11	Risaie Jolanda	NA	NA	NA	NA
2014-09-11	Risaie Jolanda	NA	NA	NA	NA
