# Supplementary material for: First evidence of bighead carp wild recruitment in Western Europe, and its relation to hydrology and temperature
Source: PLoS One. 2017 Dec 12;12(12):e0189517. doi: 10.1371/journal.pone.0189517 (PMC5726649; doi:10.1371/journal.pone.0189517)
Supplement: S2 Table — (XLSX) [file pone.0189517.s002.xlsx]

## Sheet: Sheet4
		Shortest transit time (hours)
	Total length (km)	2012	2013	2014
Pathway 1	18.75	40.6376	40.6776	41.0133
Pathway 2	11.41	23.9691	24.648	24.3304
Pathway 3	17.02	33.3505	33.3906	33.7262
Pathway 4	31.63	221.131	221.144	221.249
Pathway 5	13.97	36.7844	36.805	36.9777
Average temperatures (C)
During egg float
		2012	2013	2014
		27.1	21.4	24.7
Hatching time (hours)
from George and Chapman 2013
		2012	2013	2014
		20	34.3	24.3
