# Supplementary material for: First evidence of bighead carp wild recruitment in Western Europe, and its relation to hydrology and temperature
Source: PLoS One. 2017 Dec 12;12(12):e0189517. doi: 10.1371/journal.pone.0189517 (PMC5726649; doi:10.1371/journal.pone.0189517)
Supplement: S3 Table — (XLSX) [file pone.0189517.s003.xlsx]

## Sheet: Sheet1
ADD 15 Date						First day at which 20 C is reached						Day of egg release
655 (for silver carp)
2011	2012	2013	2014	2015		2011	2012	2013	2014	2015				2012	2013	2014
2016-05-10	2016-05-05	2016-05-28	2016-05-21	2016-05-22		2016-05-08	2016-05-28	2016-06-08	2016-06-01	2016-05-14			June	26-29	10-14	12-18
Contuga									Berra								Po River
	daily discharge (m3)									daily discharge (m3)								daily discharge (m3)
Date	2011	2012	2013	2014	2015				Date	2011	2012	2013	2014	2015			Date	2011	2012	2013	2014	2015
2015-03-01	63352	29229		147387	14436				2015-03-01			85285					2015-03-01	1410	940	1250	2320	2018.16
2015-03-02	30699	34016		147387	22401				2015-03-02								2015-03-02	1610	919	1260	2530	1857.36
2015-03-03	59574	36144		185710	21456				2015-03-03								2015-03-03	1620	918	1240	3580	1772.7
2015-03-04	67242	29467		205189	21164				2015-03-04			43857					2015-03-04	1580	916	1220	4260	1762.26
2015-03-05	47895	34016		86625	20898				2015-03-05			43382					2015-03-05	1570	889	1200	4300	1769.05
2015-03-06		29458		8640	21115				2015-03-06			42900					2015-03-06	1530	870	1190	4340	1931.62
2015-03-07	64543	31590		8625	21115				2015-03-07			44331					2015-03-07	1530	956	1360	4250	1929.21
2015-03-08	64543	47717		34500	21115				2015-03-08			98005					2015-03-08	1530	1200	1910	3580	1751
2015-03-09		43961		51750	20263				2015-03-09								2015-03-09	1470	1380	2360	2990	1649.61
2015-03-10	72173	53610		84765	29852				2015-03-10								2015-03-10	1430	1300	2860	2650	1559.58
2015-03-11	63552	41204		80357	19639				2015-03-11			63351					2015-03-11	1390	1150	3180	2430	1482.51
2015-03-12	44530	40010		77520	47487				2015-03-12								2015-03-12	1360	1060	2990	2290	1445.31
2015-03-13		37412		75322	93323				2015-03-13			58245					2015-03-13	1340	985	2510	2190	1417.64
2015-03-14	62137	133354		73946	18665				2015-03-14			109138					2015-03-14	1360	935	2160	2100	1407.79
2015-03-15	64543	147640		73946	9332				2015-03-15			103640					2015-03-15	1370	902	2040	2010	1386.23
2015-03-16		55365		73946	9220				2015-03-16								2015-03-16	2340	879	1960	1950	1365.75
2015-03-17		173662		72029	9164				2015-03-17								2015-03-17	3280	860	1770	1940	1391.98
2015-03-18	24980	74880	158682	72287	10028				2015-03-18								2015-03-18	4300	845	1630	1960	1719.91
2015-03-19		65800	164789	70721					2015-03-19								2015-03-19	5020	820	1950	1970	2194.38
2015-03-20		145604	125123	70721					2015-03-20								2015-03-20	4970	802	2490	1980	2515.94
2015-03-21	32038	153588	309355	70985	20057				2015-03-21								2015-03-21	4030	807	2450	2010	2260.77
2015-03-22	29511	145604	212691	70985	100284				2015-03-22								2015-03-22	3360	828	2370	2030	1933.48
2015-03-23		132730		70985	172800				2015-03-23								2015-03-23	2970	825	2250	2030	1787.05
2015-03-24	25638	117199		36273	42327				2015-03-24								2015-03-24	2600	797	2070	2180	1742.06
2015-03-25	17975	111987		42106	42620				2015-03-25								2015-03-25	2310	764	2130	2720	1757.25
2015-03-26		104952		42657	11430				2015-03-26								2015-03-26	2130	734	2700	2860	2049.37
2015-03-27		106521		28218					2015-03-27								2015-03-27	2010	717	2970	2640	3034.07
2015-03-28	20517	93056		39945					2015-03-28								2015-03-28	1930	679	2860	2440	3410.99
2015-03-29		99266		39945					2015-03-29								2015-03-29	1890	646	2420	2320	3165.84
2015-03-30	31892	96211		39945	255872				2015-03-30								2015-03-30	1940	632	2220	2190	2503.14
2015-03-31	73901	96211		169272	121976				2015-03-31								2015-03-31	1890	620	2590	2010	2080.85
2015-04-01	71986	97750		137970	34221				2015-04-01								2015-04-01	1810	624	3320	1980	1886.2
2015-04-02		259200		44243	43677				2015-04-02								2015-04-02	1770	608	3250	1800	1800.15
2015-04-03		259200		44150	32038				2015-04-03				123873				2015-04-03	1710	605	3010	1750	1764.3
2015-04-04	65714	259200			32038				2015-04-04		187310		150272				2015-04-04	1620	611	2750	1720	1801.82
2015-04-05	64740	259200			32038				2015-04-05		270613		150147				2015-04-05	1570	617	2440	1810	1749.92
2015-04-06		259200			31598				2015-04-06	153150	188802		150147				2015-04-06	1560	651	3070	2120	1728.55
2015-04-07		259200			41436				2015-04-07	198462			164043				2015-04-07	1570	687	3480	2040	1646.08
2015-04-08		259200	215330		69286				2015-04-08	199656			160130				2015-04-08	1560	771	3220	1960	1522.87
2015-04-09		133850	329670		9443				2015-04-09	131601	320613		156713				2015-04-09	1520	810	2780	1860	1438.3
2015-04-10		138240	305465		63950				2015-04-10	131601	106871		227195				2015-04-10	1490	822	2510	1800	1367.57
2015-04-11		147640	297547	88439	113765				2015-04-11	260349	77920		300542				2015-04-11	1490	837	2430	1760	1318.01
2015-04-12		55743	193706	130889	155308				2015-04-12	260632	107220		297293				2015-04-12	1510	855	2290	1740	1278.86
2015-04-13				130747	150582				2015-04-13	397345	116386		295786				2015-04-13	1530	1120	2090	1710	1263.89
2015-04-14				233760	182069				2015-04-14	518975			379796				2015-04-14	1510	1370	2060	1680	1244
2015-04-15			315791	233120	190739				2015-04-15	511854			288891				2015-04-15	1460	1400	2040	1640	1218.54
2015-04-16			114092	229245	334800				2015-04-16	258045	132165	210469	355972				2015-04-16	1410	1360	1920	1640	1207.18
2015-04-17				230544	84581				2015-04-17	256304	134127	158469	353853				2015-04-17	1350	1460	1840	1660	1214.81
2015-04-18				236300	94251				2015-04-18	545063	285773	149899	361044				2015-04-18	1280	1750	1800	1670	1228.65
2015-04-19	112698			236300	120748				2015-04-19	645128	368088	148899	144701				2015-04-19	1200	1750	1800	1650	1262.27
2015-04-20	176222			236300	198532				2015-04-20	914124	344920		143798	227591			2015-04-20	1130	1530	1850	1640	1335.71
2015-04-21	171934			233188	66177				2015-04-21	994627	274855		144316	264743			2015-04-21	1070	1550	1980	1730	1330.29
2015-04-22	155520			232800	112698				2015-04-22	949293	274855	83321	300275	391337			2015-04-22	997	1610	2560	1860	1301.84
2015-04-23	138240	82477		238127	125910				2015-04-23	1039054	334982	219920	304484	497146			2015-04-23	976	1490	3220	1900	1236.1
2015-04-24	131601	208078		255721	182056				2015-04-24	1066611	320633	196452	517402	429110			2015-04-24	959	1350	3500	1810	1160.63
2015-04-25	259200			243764	179579				2015-04-25	884879		284993	638320	308812			2015-04-25	961	1280	3310	1690	1138.61
2015-04-26	259200	213213		236300	179579				2015-04-26	1311346	582684		556725	247412			2015-04-26	961	1550	3020	1610	1155.54
2015-04-27	259200	237236		236931	180408				2015-04-27	1620481	986093		418750	307270			2015-04-27	955	1690	2820	1590	1170.15
2015-04-28	259200	226564		235668	193196				2015-04-28	846544	1080482		419950	256880			2015-04-28	944	1540	2740	1630	1236.53
2015-04-29	259200			249814	220616				2015-04-29	1772775		184481	505098	274812			2015-04-29	935	1370	3030	1810	1569.93
2015-04-30	259200	257823		287597	173767				2015-04-30	1751360	1252581	245700	567717	318515			2015-04-30	957	1280	3630	2410	2193.08
2015-05-01	259200			538315	302277				2015-05-01	1687425	1668730	198156	181028	344301			2015-05-01	1020	1260	4190	2740	2370.35
2015-05-02	259200	253569		453376	279701				2015-05-02	1681762	1815312	345609	38353	325992			2015-05-02	1110	1440	4530	2880	2039.6
2015-05-03	259200	383185			179701				2015-05-03	1786455	1951873	515429		320496			2015-05-03	1170	2150	4940	3130	1824.38
2015-05-04	259200	335993			240061				2015-05-04	1570278	2271332	449612	583608	489904			2015-05-04	1150	3130	5270	3510	1679.92
2015-05-05	259200	361430		229865	229895				2015-05-05	1318560	1883500	449612	408273	814671			2015-05-05	1090	3480	5120	3510	1600.74
2015-05-06	259200	363702		355817	224640				2015-05-06	1658840	1642191	442749	293726	1181276			2015-05-06	1040	3120	4660	3130	1581.88
2015-05-07	259200	325580		330586	229245				2015-05-07	1529497	1479484	429745	361509	1292527			2015-05-07	979	2770	4440	2680	1616.12
2015-05-08	259200	317689		302770	235033				2015-05-08	1526449	1694218	499357	663973	1312932			2015-05-08	933	2770	4250	2350	1637.93
2015-05-09	259200	318627		330586	236931				2015-05-09	1594261	1772919	551519	1005755	1496377			2015-05-09	915	2750	4090	2110	1689.65
2015-05-10	259200	300294		261494	236931				2015-05-10	1533156	1683977	405246	1239725	1548273			2015-05-10	892	2450	3840	1970	1726.23
2015-05-11	259200	274855		261494	238188				2015-05-11	1715513	1435122	395368	1424945	1614035			2015-05-11	866	2200	3580	1910	1656.18
2015-05-12	259200	258623		255136	247967				2015-05-12	1818263	1640054	394802	1190862	1678002			2015-05-12	855	1970	3450	1840	1578.79
2015-05-13	259200	258623		251601	259200				2015-05-13	1681762	1241728	390046	1304487	1753092			2015-05-13	858	1820	3560	1820	1460.74
2015-05-14	259200	241920		252193	259200				2015-05-14	1402983	1082010	389269	1432763	1737616			2015-05-14	883	1730	3540	1850	1340.68
2015-05-15	259200	232479		251006	259200				2015-05-15	1358274	1060406	471447	1425636	1579937			2015-05-15	917	1730	3250	1820	1321.42
2015-05-16	259200	235668		240061	259200				2015-05-16	925561	1072239	545856	1563681	1131066			2015-05-16	986	1740	2950	1680	1401.82
2015-05-17	259200	233120		223307	259200				2015-05-17	1146389	1068736	820565	1461197	947726			2015-05-17	1080	1670	3040	1550	1738.1
2015-05-18	259200	225304		223307	272878				2015-05-18	1194539	1163700	797213	1333950	1205239			2015-05-18	1120	1540	3990	1460	2253.86
2015-05-19	259200	210220		202598	306689				2015-05-19	1292523	1299114	618832	1305919	1149119			2015-05-19	1040	1390	4970	1370	2480.14
2015-05-20	259200	210220		187215	295281				2015-05-20	1426912	1498536	802103	1749409	970067			2015-05-20	962	1280	6000	1280	2293.17
2015-05-21	259200	193968		186490	279167				2015-05-21	1478455	1016817	821981	1767583	852462			2015-05-21	897	1240	6570	1220	2045.41
2015-05-22	259200	213742		226714	274311				2015-05-22	1223053	633984	947697	1742925	545002			2015-05-22	844	1460	6830	1180	2072.21
2015-05-23	259200	241920		259200	292742				2015-05-23	1576179	639101	719482	1647156	85641			2015-05-23	806	1900	6610	1170	2355.11
2015-05-24	259200	293251		259200					2015-05-24	1664630	981468	919632	1505664	344735			2015-05-24	752	2520	5670	1170	2375.37
2015-05-25	259200	303755		259200	181684				2015-05-25	1849525	1001749	1005531	1655557	412100			2015-05-25	696	2520	4940	1380	2093.44
2015-05-26	259200	275939		231576	238177				2015-05-26	1885342	1072382	887862	1863409	235168			2015-05-26	660	2060	4650	1780	1829.32
2015-05-27	259200	275939		265439	249216				2015-05-27	1905507	1052769	755046	1434307	74949			2015-05-27	646	1810	4510	1930	1709.04
2015-05-28	259200	259200		253960	237561				2015-05-28	1833961	1329244	630385	1394434	60240			2015-05-28	638	1690	4180	1830	1558.88
2015-05-29	259200	259200		243764	224640				2015-05-29	1759508	1623342	797399	1428660	339972			2015-05-29	719	1680	3720	1730	1450.57
2015-05-30	259200	259200	203557	238501	224640				2015-05-30	1907734	2057502	1029154	1394447	519551			2015-05-30	963	1620	3350	1690	1365.83
2015-05-31	259200	259200	342343	235346	218577				2015-05-31	2038638	2058846	913341	1313216	649438			2015-05-31	973	1520	3230	1630	1274.21
2015-06-01	259200	259200	348182	229895	237712				2015-06-01	2045760	1973607	1099692	939718	967680			2015-06-01	865	1420	3280	1530	1202.36
2015-06-02	259200	259200	348611	213042	259200				2015-06-02	2034021	1533540	1099692	745584	1651077			2015-06-02	824	1310	3020	1400	1137.69
2015-06-03	259200	259200	315535	100388	259200				2015-06-03	1967176	1433992	849265	1163646	1637762			2015-06-03	867	1210	2700	1330	1075.24
2015-06-04	259200	259200	297517	140400	259200				2015-06-04	1981695	1152580	967927	1280629	1687349			2015-06-04	1280	1130	2520	1270	1007.74
2015-06-05	259200	259200	284465	259200	259200				2015-06-05	2166036	1007200	1102827	1431072	1797910			2015-06-05	1740	1100	2400	1210	966.3
2015-06-06	256999	259200	278093	259200	259200				2015-06-06	1949011	856429	1075110	1368162	1836505			2015-06-06	2090	1250	2260	1160	916.286
2015-06-07	301183	259200	268808	259200	259200				2015-06-07	955726	1108512	902330	1731260	1775064			2015-06-07	2680	1620	2150	1200	904.162
2015-06-08	326488	259200	261493	259200	259200				2015-06-08	267380	1517395	1101204	1923182	1853279			2015-06-08	2980	1710	2090	1220	884.272
2015-06-09	344733	259200	259200	259200	259200				2015-06-09	373622	1466035	878479	1894098	1940234			2015-06-09	3150	1540	2070	1130	891.575
2015-06-10	337954	259200	260063	259200	259200				2015-06-10	182567	1367633	740095	1867822	1969611			2015-06-10	3130	1330	2090	1050	957.325
2015-06-11	335739	259200	266580	259200	259200				2015-06-11	182874	1594999	968950	1890235	2031617			2015-06-11	3060	1170	2160	1030	1043.38
2015-06-12	324888	259200	279149	259200	259200				2015-06-12	265588	1649853	1081898	1678177	1937825			2015-06-12	2820	1270	2400	1070	1080.64
2015-06-13	307883	259200	300293	259200	259200				2015-06-13	251950	1761280	1432769	1444093	1699838			2015-06-13	2530	1460	2530	1160	1067.64
2015-06-14	285754	259200	291178	259200	259200				2015-06-14	543792	2007691	1239964	1313635	1623952			2015-06-14	2240	1710	2360	1250	1050.94
2015-06-15	262594	259200	268757	259200	259200				2015-06-15	737524	1920137	1626407	911755	834286			2015-06-15	2010	1970	2130	1340	1112.5
2015-06-16	248875	259200	253960	234302	229446				2015-06-16	834969	1842754	1866376	1360766	509535			2015-06-16	1800	1750	2010	1470	1458.29
2015-06-17	227610	259200	243757	231676	261630				2015-06-17	1197731	1912760	1857544	1318690	381152			2015-06-17	1610	1400	1940	1690	1999.66
2015-06-18	205459	259200	238185	240679	290181				2015-06-18	1436009	1822599	2096909	1259247	331029			2015-06-18	1450	1110	1910	1710	2190.38
2015-06-19	190440	259200	233117	237013	279167				2015-06-19	1805739	1859481	2192226	1467140	320481			2015-06-19	1330	934	1880	1670	2058.41
2015-06-20	259200	388800	234079	264513	269922				2015-06-20	1927926	1818074	2198632	1827921	235192			2015-06-20	1330	822	1870	1470	1902.25
2015-06-21	259200	518400	234397	259200	269922				2015-06-21	2130379	1786422	2048514	1805284	312954			2015-06-21	1540	749	1850	1300	1688.85
2015-06-22	259200	518400	239726	259200	227939				2015-06-22	2218621	1810361	2119135	1373291	338220			2015-06-22	1620	683	1920	1200	1434.86
2015-06-23	259200	518400	243151	259200	205190				2015-06-23	2265117	1802398	1999371	1317458	442316			2015-06-23	1450	631	2070	1120	1202.41
2015-06-24	259200	518400	266580	259200	195501				2015-06-24	2172594	1791668	1471607	1353888	596985			2015-06-24	1250	603	2120	1030	1049.06
2015-06-25	259200	518400	257443	259200	220217				2015-06-25	1943760	1723203	1554459	1409669	817406			2015-06-25	1130	633	1980	968	951.693
2015-06-26	259200	518400	240991	259200	259200				2015-06-26	1922784	1724339	879880	1357601	1197642			2015-06-26	1090	630	1850	1040	849.348
2015-06-27	259200	518400	227931	259200	259200				2015-06-27	2012754	1781098	1042544	1295089	1606917			2015-06-27	1020	593	1700	1390	770.22
2015-06-28	259200	518400	236121	259200	259200				2015-06-28	1984118	1756738	960165	1245078	1993726			2015-06-28	912	562	1540	1640	714.765
2015-06-29	356400	518400	259200	259200	259200				2015-06-29	1957376	1748604	1022226	1166354	1613485			2015-06-29	818	542	1540	1620	672.768
2015-06-30	367200	518400	259200	259200	259200				2015-06-30	1947588	1698638	959000	1202201	1823391			2015-06-30	768	525	1490	1560	652.381
